# Supplementary material for: Interprofessional Educational Interventions to Improve Pharmacological Knowledge and Prescribing Competency in Medical Students and Trainees: A Scoping Review
Source: Pharmacy (Basel). 2025 Aug 27;13(5):116. doi: 10.3390/pharmacy13050116 (PMC12452605; doi:10.3390/pharmacy13050116)
Supplement: Supplementary file 1 [file pharmacy-13-00116-s001.zip]

Archive with 2 entries (2 files):
- Supplementary Materials S1- Search Strategies.pdf
- Supplmentary Materials Table S2-Data Extraction.pdf
